# Supplementary material for: The Effectiveness of Strategies to Improve User Engagement With Digital Health Interventions Targeting Nutrition, Physical Activity, and Overweight and Obesity: Systematic Review and Meta-Analysis
Source: J Med Internet Res. 2023 Dec 19;25:e47987. doi: 10.2196/47987 (PMC10762625; doi:10.2196/47987)
Supplement: Multimedia Appendix 4 [file jmir_v25i1e47987_app4.xlsx]

## Sheet: Overweight and Obesity
				Comparison arms included		N per arm						Health Outcomes (Y= positive effect, N= no or negative effect, NA= Not applicable)
Study	Targeted Health Risk Factor	BCTs identified	Modes of delivery identified	Intervention	Comparison	Intervention	Control	Unique BCTs compared	Unique design features compared	Outcome measured (Use=U), (User Experience=UE)	Effect size	Overweight and Obesity	Nutrition	Physical Activity
Beleigoli(2020)	Overweight and Obesity	Intervention 1: Goals & Planning, Feedback & monitoring, Social support, Shaping knowledge , Natural consequences, Regulation, Antecedents, Identity, Self-belief, Covert learning Control: Goals & Planning, Feedback & monitoring, Social support, Shaping knowledge , Natural consequences, Regulation, Antecedents, Identity, Self-belief, Covert learning	Intervention 1: enriched information environment, automated tailored feedback, automated follow-up messages, access to an advisor to request advice, peer-to-peer access Control: enriched information environment, automated tailored feedback, automated follow-up messages, peer-to-peer access	Intervention 1	Control	408	420	None	d	Accessed behavior report (U)	0.08(-0.06,0.21)	Y	N	Y
				Intervention 1	Control	408	420	None	d	Accessed challenges and gamification (U)	0.00(-0.14,0.14)
				Intervention 1	Control	408	420	None	d	Accessed profile (U)	0.04(-0.10,0.18)
				Intervention 1	Control	408	420	None	d	Accessed small texts (U)	0.01(-0.13,0.15)
				Intervention 1	Control	408	420	None	d	Accessed social network (U)	0.14(0.01,0.28)
				Intervention 1	Control	408	420	None	d	Accessed weight report (U)	0.07(-0.06,0.21)
				Intervention 1	Control	408	420	None	d	Completed one session (U)	-0.18(-0.35,-0.00)
				Intervention 1	Control	408	420	None	d	Sessions completed (U)	0.15(0.01,0.29)
Blanson Henkemans(2009)	Overweight and Obesity	Intervention 1: Goals & Planning, Feedback & monitoring, Social support, Shaping knowledge Control: Goals & Planning, Feedback & monitoring, Shaping knowledge	Intervention 1: enriched information environment, automated tailored feedback, automated follow-up messages Control: Nil	Intervention 1	Control	65	53	SS	a, b , c	Days of use (U)	0.36(-0.00,0.73)	N	NA	NA
				Intervention 1	Control	65	53	SS	a, b , c	Use of diary (U)	0.38(0.01,0.74)
				Intervention 1	Control	18	17	SS	a, b , c	Diary ease of use (UE)	0.71(0.03,1.39)
Brindal(2012)	Overweight and Obesity	Intervention 1: Feedback & monitoring, Social support, Shaping knowledge Intervention 2: Feedback & monitoring, Social support, Shaping knowledge Control: Shaping knowledge	Intervention 1: enriched information environment, automated tailored feedback, access to an advisor to request advice, peer-to-peer access, email Intervention 2: enriched information environment, automated tailored feedback, access to an advisor to request advice, peer-to-peer access, email Control: enriched information environment, access to an advisor to request advice, email	Intervention 1	Control	2561	127	FM, SS	b, f	Days website used (U)	0.20(0.03,0.38)	N	NA	NA
				Intervention 2	Control	2591	127	FM, SS	b, f	Days website used (U)	0.20(0.03,0.38)	N	NA	NA
				Intervention 1	Control	204	18	FM, SS	b, f	How difficult was it to use the website (0 very challenging to 9 not at all challenging) (UE)	0.02(-0.46,0.50)
				Intervention 1	Control	204	18	FM, SS	b, f	Like the website (UE)	0.65(0.17,1.14)
				Intervention 1	Control	204	18	FM, SS	b, f	Website helped stick to program (UE)	0.57(0.09,1.06)
				Intervention 2	Control	209	18	FM, SS	b, f	How difficult was it to use the website (0 very challenging to 9 not at all challenging) (UE)	0.03(-0.45,0.51)
				Intervention 2	Control	209	18	FM, SS	b, f	Like the website (UE)	0.67(0.18,1.15)
				Intervention 2	Control	209	18	FM, SS	b, f	Website helped stick to program (UE)	0.71(0.22,1.19)
Brindal(2019)	Overweight and Obesity	Intervention 1: Goals & planning, Feedback & Monitoring, Shaping knowledge, Associations, Regulation Control: Feedback & Monitoring, Shaping knowledge	Intervention 1: enriched information environment, automated tailored feedback, automated follow-up messages Control: Nil	Intervention 1	Control	45	43	GP, FM, SS, As, R	a, b , c	< 10 food entries (U)	-0.82(-1.49,-0.15)	N	Y	Y
				Intervention 1	Control	45	43	GP, FM, SS, As, R	a, b , c	Days data entered (U)	2.29(1.75,2.83)
				Intervention 1	Control	45	43	GP, FM, SS, As, R	a, b , c	Days with recorded entry (U)	0.35(-0.07,0.78)
				Intervention 1	Control	45	43	GP, FM, SS, As, R	a, b , c	Exercise entries (U)	2.76(2.17,3.34)
				Intervention 1	Control	45	43	GP, FM, SS, As, R	a, b , c	Food entries (U)	2.18(1.65,2.71)
				Intervention 1	Control	45	43	GP, FM, SS, As, R	a, b , c	Membership days (U)	3.05(2.44,3.66)
				Intervention 1	Control	45	43	GP, FM, SS, As, R	a, b , c	Membership duration (U)	0.60(0.17,1.02)
				Intervention 1	Control	32	28	GP, FM, SS, As, R	a, b , c	App rating (UE)	0.61(0.09,1.13)
				Intervention 1	Control	34	29	GP, FM, SS, As, R	a, b , c	Attitude to app (TAM) (UE)	0.71(0.20,1.22)
				Intervention 1	Control	39	31	GP, FM, SS, As, R	a, b , c	Ease of use (TAM) (UE)	-0.28(-0.75,0.20)
				Intervention 1	Control	39	31	GP, FM, SS, As, R	a, b , c	I have enjoyed using the app (UE)	0.24(-0.23,0.72)
				Intervention 1	Control	39	31	GP, FM, SS, As, R	a, b , c	Recommend to a friend (UE)	0.94(0.35,1.54)
				Intervention 1	Control	39	31	GP, FM, SS, As, R	a, b , c	Usefulness of app (TAM) (UE)	-0.28(-0.75,0.20)
Butryn(2020)	Overweight and Obesity	Intervention 1: Goals & planning, Feedback & Monitoring, Social support, Reward & threat Control: Goals & planning, Feedback & Monitoring, Social support	Intervention 1: scheduled contact with advisor, telephone, SMS text messages Control: scheduled contact with advisor, telephone, SMS text messages	Intervention 1	Control	36	33	RT	None	Monitored weight (U)	-0.77(-1.26,-0.28)	Y	NA	Y
				Intervention 1	Control	36	33	RT	None	Physical activity monitored (U)	0.28(-0.20,0.75)
				Intervention 1	Control	36	33	RT	None	Eating self-monitored (U)	0.58(0.23,0.93)
				Intervention 1	Control	36	33	RT	None	Treatment acceptability score (UE)	0.04(-0.43,0.51)
Chai(2019)	Overweight and Obesity	Intervention 1: Goals & planning, Monitoring & Feedback, Social support, Shaping knowledge, Natural consequences, Associations, Repetition and substitution, Rewards & threats, Antecedents, Identity, Self-belief Control: Goals & planning, Monitoring & Feedback, Social support, Shaping knowledge, Natural consequences, Associations, Repetition and substitution, Rewards & threats, Antecedents, Identi…	Intervention 1: Enriched information environment, automated follow-up messages, scheduled contact with advisor, peer-to-peer access, email, SMS text messages, videoconferencing Control: Enriched information environment, scheduled contact with advisor, peer-to-peer access, email, videoconferencing	Intervention 1	Control	15	16	None	c, i	Attend initial consultation (U)	-0.68(-2.48,1.13)	N	N	N
				Intervention 1	Control	15	16	None	c, i	Attend second consultation (U)	0.16(-0.78,1.09)
				Intervention 1	Control	7	8	None	c, i	Could learn to use the website quickly (UE)	-0.07(-2.30,2.16)
				Intervention 1	Control	7	8	None	c, i	Found website difficult to use (UE)	0.57(-0.90,2.03)
				Intervention 1	Control	7	8	None	c, i	Like to use website in future (UE)	-0.08(-1.73,1.56)
				Intervention 1	Control	7	8	None	c, i	Liked presentation of website (UE)	1.24(-0.50,2.99)
				Intervention 1	Control	7	8	None	c, i	Needed support to navigate website (UE)	0.08(-1.56,1.73)
				Intervention 1	Control	7	8	None	c, i	Needed to learn a lot before using website (UE)	1.13(-0.65,2.90)
				Intervention 1	Control	7	8	None	c, i	Resources on website worked well (UE)	1.24(-0.50,2.99)
				Intervention 1	Control	7	8	None	c, i	The website was easy to use (UE)	0.61(-1.25,2.46)
				Intervention 1	Control	7	8	None	c, i	Confident using the website (UE)	-0.07(-2.30,2.16)
				Intervention 1	Control	8	8	None	c, i	Facebook posts at a good time (UE)	1.04(-0.73,2.80)
				Intervention 1	Control	8	8	None	c, i	Facebook posts easy to understand (UE)	0.67(-1.17,2.52)
				Intervention 1	Control	8	8	None	c, i	Frequency of Facebook posts was good (UE)	0.67(-1.17,2.52)
				Intervention 1	Control	8	8	None	c, i	I would continue to use FB group (UE)	0.56(-0.55,1.68)
				Intervention 1	Control	8	8	None	c, i	Use the website greater due to FB posts (UE)	1.35(-0.04,2.75)
				Intervention 1	Control	10	11	None	c, i	I would recommend telehealth (UE)	0.94(-0.80,2.69)
				Intervention 1	Control	10	11	None	c, i	Like to use telehealth for future consultations (UE)	0.94(-0.80,2.69)
				Intervention 1	Control	10	11	None	c, i	Telehealth consultation was helpful (UE)	-0.05(-2.26,2.16)
				Intervention 1	Control	10	11	None	c, i	Telehealth consultation was informative (UE)	-0.05(-2.26,2.16)
				Intervention 1	Control	10	11	None	c, i	Telehealth was easy to set up/install (UE)	0.94(-0.80,2.69)
				Intervention 1	Control	10	11	None	c, i	Telehealth was easy to use (UE)	0.94(-0.80,2.69)
Dennison(2014)	Overweight and Obesity	Intervention 1: Goals & planning, Feedback & monitoring, Social support, Shaping knowledge, Associations, Reward & threat Control: Goals & planning, Feedback & monitoring, Social Support, Shaping knowledge, Associations	Intervention 1: enriched information environment, automated tailored feedback, automated follow-up messages, scheduled contact with advisor, telephone, email Control: enriched information environment, automated tailored feedback, automated follow-up messages, email	Intervention 1	Control	247	264	RT	e, h	Completed 3 sessions (U)	0.26(0.03,0.50)	N	NA	NA
				Intervention 1	Control	247	264	RT	e, h	Number of sessions complete (U)	0.00(-0.17,0.17)
Eisenhauer(2021)	Overweight and Obesity	Intervention 1: Goals & planning, Feedback & monitoring, Social support, Shaping knowledge, Associations, Reward & threat, Antecedents Control: Feedback & monitoring	Intervention 1: enriched information environment, automated tailored feedback, access to an advisor to request advice, peer-to-peer access, email, telephone, SMS text messages Control: Nil	Intervention 1	Control	40	40	GP, SS, SK, AS, RT, AN	a, b, d, f, g, h, i	Diet logged weekly (U)	0.21(-0.34,0.77)	Y	Y	Y
				Intervention 1	Control	40	40	GP, SS, SK, AS, RT, AN	a, b, d, f, g, h, i	Weekly activity reporting (U)	0.36(-0.08,0.81)
				Intervention 1	Control	40	40	GP, SS, SK, AS, RT, AN	a, b, d, f, g, h, i	Weight logged weekly (U)	1.07(0.48,1.66)
				Intervention 1	Control	40	40	GP, SS, SK, AS, RT, AN	a, b, d, f, g, h, i	Weeks monitored diet (U)	excluded from analysis
				Intervention 1	Control	40	40	GP, SS, SK, AS, RT, AN	a, b, d, f, g, h, i	Weeks monitored weight (U)	excluded from analysis
Forman(2019)	Overweight and Obesity	Intervention 1: Goals & planning, Feedback & Monitoring, Associations Control: Goals & planning, Feedback & Monitoring, Associations	Intervention 1: enriched information environment, automated tailored feedback, automated follow-up messages Control: enriched information environment, automated follow-up messages	Intervention 1	Control	104	56	None	b	Satisfaction (TAMS) (UE)	-0.17(-0.49,0.16)	N	NA	NA
Gabriele(2009-2011)	Overweight and Obesity	Intervention 1: Goals & planning, Feedback & monitoring, Shaping knowledge Intervention 2: Goals & planning, Feedback & monitoring, Shaping knowledge Control: Feedback & monitoring, Shaping knowledge	Intervention 1: scheduled contact with advisor, email Intervention 2: scheduled contact with advisor, email Control: scheduled contact with advisor, email	Intervention 1	Control	32	33	GP	None	Calorie intake reported (>5 days) (U)	-0.34(-0.15,0.83)	Y	NA	NA
				Intervention 1	Control	32	33	GP	None	Check-in pages submitted (U)	0.01(-0.48,0.50
				Intervention 1	Control	NA	NA	GP	None	E-coach contacted via email (U)	excluded from analysis
				Intervention 2	Control	32	31	GP	None	Calorie intake reported (>5 days) (U)	-0.11(-0.60,0.39)	N	NA	NA
				Intervention 2	Control	32	31	GP	None	Check-in pages submitted (U)	0.50(-0.00,1.00)
				Intervention 2	Control	NA	NA	GP	None	E-coach contacted via email (U)	excluded from analysis
Hutchesson(2016)/ Collins(2012-2013)	Overweight and Obesity	Intervention 1: Goals & Planning, Feedback & monitoring, Social support, Shaping knowledge, Associations Control: Goals & Planning, Feedback & monitoring, Social support, Shaping knowledge, Associations	Intervention 1: enriched information environment, automated tailored feedback, automated follow-up messages, peer-to-peer access, email, telephone, SMS text messages Control: automated follow-up messages, peer-to-peer access, email, SMS text messages	Intervention 1	Control	158	143	None	a, b, h	3 days of food entries (U)	0.80(0.57,1.04)	N	Y	Y
				Intervention 1	Control	158	143	None	a, b, h	Exercise Data self-monitoring (U)	0.37(0.04,0.70)
				Intervention 1	Control	158	143	None	a, b, h	Food Data self-monitoring (U)	0.55(0.28,0.82)
				Intervention 1	Control	158	143	None	a, b, h	Food entries (3 days) (U)	0.43(0.17,0.70)
				Intervention 1	Control	158	143	None	a, b, h	PA entries (3 days) (U)	0.17(-0.06,0.39)
				Intervention 1	Control	158	143	None	a, b, h	Website use (days) (U)	0.35(0.12,0.58)
				Intervention 1	Control	158	143	None	a, b, h	Weigh-in data self-monitoring (U)	0.35(0.10,0.61)
				Intervention 1	Control	158	143	None	a, b, h	Weight entries (1 per week) (U)	0.52(0.29,0.75)
Jin(2021)	Overweight and Obesity	Intervention 1: Social support, Shaping knowledge, Natural consequences, Repetition and substitution, Antecedents Control: Social support, Shaping knowledge, Natural consequences, Repetition and substitution, Antecedents	Intervention 1: telephone, SMS text messages Control: SMS text messages	Intervention 1	Control	26	27	None	h	Always/often read the messages (U)	-0.02(-1.15,1.10)	NA	Y	Y
				Intervention 1	Control	26	27	None	h	Satisfaction with text frequency (UE)	-0.27(-1.30,0.77)
Kleimann(2019)	Overweight and Obesity	Intervention 1: Goals & Planning, Monitoring & Feedback, Shaping Knowledge, Associations, Repetition & substitution, Antecedents Control: Goals & Planning, Monitoring & Feedback, Shaping Knowledge, Associations, Repetition & substitution	Intervention 1: Enriched information environment, automated tailored feedback, automated follow-up messages Control: Enriched information environment, automated tailored feedback, automated follow-up messages	Intervention 1	Control	19	17	AN	None	Number of log-ins (U)	-0.38(-1.04,0.28)	N	N	NA
				Intervention 1	Control	19	17	AN	None	Number of plans made (U)	-0.10(-0.76,0.55)
				Intervention 1	Control	19	17	AN	None	Number of screens viewed (U)	-0.35(-1.01,0.31)
				Intervention 1	Control	19	17	AN	None	Number of weights logged (U)	-0.19(-0.84,0.47)
				Intervention 1	Control	19	17	AN	None	Use of app (mins) (U)	-0.28(-0.94,0.38)
LaRose(2019)	Overweight and Obesity	Intervention 1: Goals & Planning, Feedback & monitoring, Shaping knowledge Control: Goals & planning, Feedback & monitoring, Social Support, Shaping knowledge	Intervention 1: scheduled contact with advisor, email Control: scheduled contact with advisor, peer-to-peer access, email	Intervention 1	Control	18	17	SS	f	Lessons viewed (U)	0.71(0.02,1.39)	N	NA	NA
				Intervention 1	Control	18	17	SS	f	Weight reported via web (U)	0.71(0.02,1.39)
				Intervention 1	Control	18	17	SS	f	Calories reported via web (U)	excluded from analysis
				Intervention 1	Control	18	17	SS	f	Relevant to others (UE)	0.95(-0.02,1.92)
				Intervention 1	Control	18	17	SS	f	Satisfied with program (UE)	1.34(0.37,2.31)
LaRose (a)(2020)	Overweight and Obesity	Intervention 1: Goals & planning, Feedback & monitoring, Social support, Shaping knowledge, Repetition & substitution Control: Goals & planning, Feedback & monitoring, Shaping knowledge, Repetition & substitution	Intervention 1: automated tailored feedback, automated follow-up messages, access to an advisor to request advice, scheduled contact with advisor, email Control: automated follow-up messages, access to an advisor to request advice, scheduled contact with advisor, email	Intervention 1	Control	24	23	SS	b	Completed self monitoring (U)	0.44(-0.13,1.02)	Y	NA	NA
				Intervention 1	Control	24	23	SS	b	Recommend to a friend (UE)	excluded from analysis
LaRose (b)(2020)/ Leahey(2020)	Overweight and Obesity	Intervention 1: Goals & planning, Feedback & monitoring, Shaping knowledge, Rewards & threat, Scheduled consequences Control: Goals & planning, Feedback & monitoring, Shaping knowledge	Intervention 1: enriched information environment, automated tailored feedback Control: enriched information environment, automated tailored feedback	Intervention 1	Control	12	16	RT, SC	None	Days calories reported (young adults) (U)	0.33(-0.43,1.08)	N	NA	NA
				Intervention 1	Control	12	16	RT, SC	None	Days exercise reported (younger adults) (U)	0.61(-0.16,1.37)
				Intervention 1	Control	12	16	RT, SC	None	Days fat reported (young adults) (U)	-0.35(-1.11,0.40)
				Intervention 1	Control	12	16	RT, SC	None	Days weight reported (younger adults) (U)	0.37(-0.39,1.12)
				Intervention 1	Control	12	16	RT, SC	None	Lesson views (young adults) (U)	0.57(-0.20,1.33)
				Intervention 1	Control	12	16	RT, SC	None	Total logins (young adults) (U)	0.51(-0.25,1.28)
				Intervention 1	Control	77	75	RT, SC	None	Days calories reported (older adults) (U)	-0.55(-0.87,-0.22)
				Intervention 1	Control	77	75	RT, SC	None	Days exercise reported (older adults) (U)	0.52(0.19,0.84)
				Intervention 1	Control	77	75	RT, SC	None	Days fat reported (older adults) (U)	0.55(0.23,0.88)
				Intervention 1	Control	77	75	RT, SC	None	Days weight reported (older adults) (U)	0.57(0.25,0.89)
				Intervention 1	Control	77	75	RT, SC	None	Lesson views (older adults) (U)	0.31(-0.01,0.63)
				Intervention 1	Control	77	75	RT, SC	None	Total logins (older adults) (U)	0.49(0.17,0.81)
Levin(2022)	Overweight and Obesity	Intervention 1: Goals & planning, Feedback & monitoring, Associations Control: Goals & planning, Feedback & monitoring, Associations	Intervention 1: automated follow-up messages, email Control: automated follow-up messages, email	Intervention 1	Control	35	33	None	None	Diaries completed (U)	0.11(-0.36,0.59)	NA	NA	Y
				Intervention 1	Control	35	33	None	None	Used app at least once (U)	0.36(-0.32,1.04)
				Intervention 1	Control	24	21	None	None	System usability score (SUS) (UE)	-0.52(-1.12,0.07)
Micco(2007)	Overweight and Obesity	Intervention 1: Goals & planning, Feedback & monitoring, Social Support, Shaping knowledge, Associations, Reward & threat Control: Goals & planning, Feedback & monitoring, Social Support, Shaping knowledge, Associations, Reward & threat	Intervention 1: Enriched information environment, automated follow-up messages, scheduled contact with advisor, email Control: Enriched information environment, automated follow-up messages, scheduled contact with advisor, email	Intervention 1	Control	38	39	None	None	Attendance rate meetings (U)	-0.09(-0.54,0.36)	N	NA	NA
				Intervention 1	Control	38	39	None	None	Number of website logins (U)	-0.09(-0.54,0.36)
				Intervention 1	Control	38	39	None	None	Proportion of online meetings (U)	0.77(0.31,1.24)
				Intervention 1	Control	38	39	None	None	Used BMI calculator (U)	-0.67(-1.12,-0.21)
Monroe(2019)	Overweight and Obesity	Intervention 1: Goals & planning, Feedback & monitoring, Social Support, Shaping knowledge, Comparison of Behavior, Associations Control: Goals & planning, Feedback & monitoring, Social Support, Shaping knowledge, Comparison of Behavior, Associations	Intervention 1: enriched information environment, automated tailored feedback, automated follow-up messages, peer-to-peer access Control: enriched information environment, automated tailored feedback, automated follow-up messages, peer-to-peer access	Intervention 1	Control	17	16	None	None	Logged on to report self-weigh (U)	0.83(0.12,1.54)	Y	NA	NA
				Intervention 1	Control	17	16	None	None	Monitored PA (U)	0.00(-0.68,0.68)
				Intervention 1	Control	17	16	None	None	Monitored diet intake (U)	0.32(-0.37,1.00)
				Intervention 1	Control	17	16	None	None	Number of log-ins (U)	0.35(-0.34,1.04)
				Intervention 1	Control	18	18	None	None	Logged weight (U)	0.62(-0.05,1.29)
				Intervention 1	Control	missing value	missing value	None	None	Satisfied with program (UE)	excluded from analysis
				Intervention 1	Control	missing value	missing value	None	None	Expanded social network (UE)	excluded from analysis
Napolitano(2013)	Overweight and Obesity	Intervention 1: Goals & planning, Feedback & monitoring, Social support, Associations, Antecedents Control: Goals & planning, Shaping knowledge, Associations	Intervention 1: enriched information environment, automated tailored feedback, automated follow-up messages, SMS text messages Control: enriched information environment, automated follow-up messages	Intervention 1	Control	18	17	FM, SS, SK, AN	c, i	Liked' posts (U)	-0.04(-0.91,0.83)	Y	NA	NA
				Intervention 1	Control	18	17	FM, SS, SK, AN	c, i	RSVP'd to events (U)	-0.58(-1.58,0.41)
				Intervention 1	Control	18	17	FM, SS, SK, AN	c, i	Posted/commented (U)	0.89(0.08,1.70)
				Intervention 1	Control	18	17	FM, SS, SK, AN	c, i	Number of likes (average) (U)	excluded from analysis
				Intervention 1	Control	18	17	FM, SS, SK, AN	c, i	Number of RSVPs (average) (U)	excluded from analysis
				Intervention 1	Control	18	17	FM, SS, SK, AN	c, i	Number of posts/comments (average) (U)	excluded from analysis
Nuijten(2019)	Overweight and Obesity	Intervention 1: Feedback and monitoring, Comparison of behavior, Rewards and threats Intervention 2: Feedback and monitoring, Comparison of behavior, Scheduled consequences Control: Feedback and monitoring, Comparison of behavior, Rewards and threats	Intervention 1: automated follow-up messages Intervention 2: automated follow-up messages Control: automated follow-up messages	Intervention 1	Control	31	46	None	None	Number of days online (change) (U)	excluded from analysis	NA	Unable to extract	Unable to extract
				Intervention 1	Control	31	46	None	None	Number of activities (change) (U)	excluded from analysis
				Intervention 2	Control	53	46	RT, SC	None	Number of days online (change) (U)	excluded from analysis	NA	Unable to extract	Unable to extract
				Intervention 2	Control	53	46	RT, SC	None	Number of activities (change) (U)	excluded from analysis
Patel(2019)	Overweight and Obesity	Intervention 1: Goals & planning, Feedback & monitoring, Social support, Shaping knowledge, Natural consequences, Associations, Repetition & substitution, Antecedents Intervention 2: Goals & planning, Feedback & monitoring, Social support, Shaping knowledge, Natural consequences, Associations, Repetition & substitution, Antecedents Control: Goals & planning, Feedback & monitoring, Associations	Intervention 1: enriched information environment, automated tailored feedback, automated follow-up messages, email Intervention 2: automated tailored feedback, automated follow-up messages, email Control: automated tailored feedback, automated follow-up messages	Intervention 1	Control	32	34	SS, SK, NC, RS, AN	a, g	% days tracked diet (U)	0.73(0.24,1.23)	N	NA	NA
				Intervention 1	Control	32	34	SS, SK, NC, RS, AN	a, g	% days tracked weight (U)	2.11(1.50,2.71)
				Intervention 1	Control	32	34	SS, SK, NC, RS, AN	a, g	Days tracked diet (U)	0.73(0.23,1.22)
				Intervention 1	Control	32	34	SS, SK, NC, RS, AN	a, g	Days tracked weight (U)	2.11(1.51,2.71)
				Intervention 2	Control	34	34	SS, SK, NC, RS, AN	g	% days tracked diet (U)	-0.30(-0.77,0.18)	N	NA	NA
				Intervention 2	Control	34	34	SS, SK, NC, RS, AN	g	% days tracked weight (U)	2.08(1.49,2.67)
				Intervention 2	Control	34	34	SS, SK, NC, RS, AN	g	Days tracked diet (U)	-0.30(-0.78,0.18)
				Intervention 2	Control	34	34	SS, SK, NC, RS, AN	g	Days tracked weight (U)	2.05(1.46,2.64)
Pullen(2008)	Overweight and Obesity	Intervention 1: Goals & planning, Feedback & Monitoring, Social support, Shaping knowledge Control: Goals & planning, Feedback & Monitoring, Shaping knowledge	Intervention 1: enriched information environment, access to an advisor to request advice, peer-to-peer access Control: enriched information environment	Intervention 1	Control	11	10	SS	d, f	Posted to website (goals) (U)	1.40(-0.29,3.09)	Y	Y	N
				Intervention 1	Control	11	10	SS	d, f	Times read newsletters (U)	excluded from analysis
Ross(2016)	Overweight and Obesity	Intervention 1: Goals & planning, Feedback & monitoring, Social support, Shaping knowledge Control: Goals & planning, Feedback & monitoring, Shaping knowledge	Intervention 1: automated tailored feedback, scheduled contact with advisor, email, telephone Control: automated tailored feedback, email	Intervention 1	Control	27	27	SS	e, h	Days calories tracked (U)	3.80(2.91,4.70)	Y	NA	NA
				Intervention 1	Control	27	27	SS	e, h	Days self-weighted (U)	2.79(2.04,3.54)
				Intervention 1	Control	27	27	SS	e, h	Days with Fitbit (U)	1.86(1.22,2.50)
				Intervention 1	Control	27	27	SS	e, h	Monitored intake (>50% days) (U)	0.86(0.18,1.54)
				Intervention 1	Control	27	27	SS	e, h	Monitored weight (>50% days) (U)	0.94(0.15,1.73)
Shaw(2012)	Overweight and Obesity	Intervention 1: Goals & planning, Feedback & monitoring, Shaping knowledge, Antecendents Control: Goals & planning, Feedback & monitoring, Shaping knowledge, Antecendents	Intervention 1: automated follow-up messages, SMS text messages Control: automated follow-up messages, SMS text messages	Intervention 1	Control	30	28	None	None	Reading of messages (U)	-0.61(-1.89,0.68)	N	NA	NA
				Intervention 1	Control	30	28	None	None	Timing of accessing messages(U)	-0.10(-0.69,0.49)
				Intervention 1	Control	30	28	None	None	Content annoying (UE)	0.28(-0.24,0.80)
				Intervention 1	Control	30	28	None	None	I trust the text messages (UE)	-0.28(-0.80,0.24)
				Intervention 1	Control	30	28	None	None	I used the text messages (UE)	0.00(-0.52,0.52)
				Intervention 1	Control	30	28	None	None	Overall, I like text messages (UE)	-0.14(-0.66,0.37)
				Intervention 1	Control	30	28	None	None	Text messages enjoyable (UE)	-0.22(-0.73,0.30)
				Intervention 1	Control	30	28	None	None	Text messages help weight loss (UE)	-0.11(-0.62,0.41)
				Intervention 1	Control	30	28	None	None	Text messages irritating (UE)	0.24(-0.27,0.76)
				Intervention 1	Control	30	28	None	None	Text messages pleasant (UE)	-0.11(-0.63,0.41)
				Intervention 1	Control	30	28	None	None	Text messages timely information (UE)	0.00(-0.52,0.52)
				Intervention 1	Control	30	28	None	None	Text messages too much (UE)	0.10(-0.42,0.61)
Sze(2015)	Overweight and Obesity	Intervention 1: Feedback & monitoring, Shaping knowledge, Associations, Self-belief Control: Feedback & monitoring, Shaping knowledge, Associations	Intervention 1: enriched information environment, automated follow-up messages, email, SMS text messages Control: automated follow-up messages, email, SMS text messages	Intervention 1	Control	11	9	SB	a	Adherence (U)	-0.49(-1.39,0.40)	Y	Y	NA
				Intervention 1	Control	11	9	SB	a	Ease of use - audio cue in tempting situations (UE)	0.75(-0.16,1.67)
				Intervention 1	Control	11	9	SB	a	Ease of use - audio cue (UE)	-0.64(-1.54,0.26)
				Intervention 1	Control	11	9	SB	a	Ease of use - thinking about events (UE)	0.18(-0.70,1.06)
				Intervention 1	Control	11	9	SB	a	Helpfulness - changing eating habits (UE)	0.45(-0.44,1.34)
				Intervention 1	Control	11	9	SB	a	Usefulness - nutrition audio cue (UE)	0.00(-0.88,0.88)
				Intervention 1	Control	11	9	SB	a	Usefulness - receiving prompts twice per day (UE)	0.21(-0.67,1.09)
				Intervention 1	Control	11	9	SB	a	Usefulness - timing of prompts (UE)	0.47(-0.42,1.36)
				Intervention 1	Control	11	9	SB	a	Usefulness - completing survey after audio cue (UE)	-0.43(-1.32,0.46)
				Intervention 1	Control	11	9	SB	a	Usefulness - access audio cue and survey (UE)	0.00(-0.88,0.88)
Tsai(2007)	Overweight and Obesity	Intervention 1: Monitoring & Feedback, Associations Control: Monitoring & Feedback, Associations	Intervention 1: enriched information environment, automated tailored feedback, automated follow-up messages, SMS text messages Control: enriched information environment, automated tailored feedback, automated follow-up messages, SMS text messages	Intervention 1	Control	5	5	None	None	Number of times used app (per day) (U)	-0.75(-2.03,0.54)	NA	NA	NA
				Intervention 1	Control	5	5	None	None	Time per session (U)	0.52(-0.74,1.78)
				Intervention 1	Control	5	5	None	None	Times per day using app (U)	-0.75(-2.03,0.54)
				Intervention 1	Control	5	5	None	None	Use times per day (1-10) (U)	-0.58(-1.84,0.69)
				Intervention 1	Control	5	5	None	None	Accuracy (UE)	0.34(-0.91,1.59)
				Intervention 1	Control	5	5	None	None	Aware security measures (UE)	1.51(-0.32,3.34)
				Intervention 1	Control	5	5	None	None	Awareness of activity and eating (UE)	-0.72(-2.61,1.18)
				Intervention 1	Control	5	5	None	None	Behave as expected (UE)	0.00(-1.24,1.24)
				Intervention 1	Control	5	5	None	None	Comfort in social settings (UE)	-0.26(-1.50,0.99)
				Intervention 1	Control	5	5	None	None	Confidence in Improving (UE)	0.00(-1.40,1.40)
				Intervention 1	Control	5	5	None	None	Customizable (UE)	1.34(-0.03,2.71)
				Intervention 1	Control	5	5	None	None	Disrupting (UE)	0.66(-0.61,1.93)
				Intervention 1	Control	5	5	None	None	Easy to navigate (UE)	-1.56(-2.98,-0.15)
				Intervention 1	Control	5	5	None	None	Enjoyable (UE)	0.57(-0.69,1.84)
				Intervention 1	Control	5	5	None	None	Feel info was private (UE)	0.54(-1.02,2.10)
				Intervention 1	Control	5	5	None	None	Frustrating (UE)	0.74(-0.54,2.02)
				Intervention 1	Control	5	5	None	None	Function as expected (UE)	-0.32(-1.57,0.92)
				Intervention 1	Control	5	5	None	None	Helpful - activity expenditures (UE)	-0.85(-2.15,0.44)
				Intervention 1	Control	5	5	None	None	Helpful -monitor calories (UE)	-0.86(-2.16,0.44)
				Intervention 1	Control	5	5	None	None	Helpfulness phone message (UE)	1.07(-0.25,2.40)
				Intervention 1	Control	5	5	None	None	Helpfulness phone prompts (UE)	2.35(0.74,3.96)
				Intervention 1	Control	5	5	None	None	Interact with Environment (UE)	0.99(-0.57,2.55)
				Intervention 1	Control	5	5	None	None	Learn of increase knowledge (UE)	0.00(-1.71,1.71)
				Intervention 1	Control	5	5	None	None	Motivating (UE)	0.00(-1.24,1.24)
				Intervention 1	Control	5	5	None	None	Perform all functions (UE)	0.00(-1.24,1.24)
				Intervention 1	Control	5	5	None	None	Recommend to friends/family (UE)	0.00(-2.26,2.26)
				Intervention 1	Control	5	5	None	None	Teach new info (UE)	0.00(-1.24,1.24)
				Intervention 1	Control	5	5	None	None	Understand key functions (UE)	-0.25(-1.50,0.99)
				Intervention 1	Control	5	5	None	None	Helpful - food intake (UE)	-0.26(-1.50,0.99)
				Intervention 1	Control	5	5	None	None	Motivating (UE)	0.72(-1.18,2.61)
				Intervention 1	Control	5	5	None	None	Entered calorie consumption (U)	excluded from analysis
				Intervention 1	Control	5	5	None	None	Entry of caloric expenditure (U)	excluded from analysis
Walthouwer(2015)	Overweight and Obesity	Intervention 1: Goals & planning, Feedback & monitoring, Shaping knowledge, Reward & threat Control: Goals & planning, Feedback & monitoring, Shaping knowledge, Reward & threat	Intervention 1: enriched information environment, automated tailored feedback Control: automated tailored feedback	Intervention 1	Control	465	491	None	a	Completed 1st session (U)	-0.10(-0.26,0.06)	Y	N	Y
				Intervention 1	Control	465	491	None	a	Completed all sessions (U)	-0.16(-0.38,0.07)
				Intervention 1	Control	465	491	None	a	Number of completed sessions (U)	-0.08(-0.20,0.05)
				Intervention 1	Control	177	178	None	a	Feeling of autonomy (UE)	0.20(-0.01,0.41)
				Intervention 1	Control	177	178	None	a	Feeling of competence (UE)	0.15(-0.06,0.36)
				Intervention 1	Control	177	178	None	a	Feeling of relatedness (UE)	0.22(0.01,0.42)
				Intervention 1	Control	177	178	None	a	Message fit (UE)	0.10(-0.11,0.30)
				Intervention 1	Control	177	178	None	a	Messages interesting (UE)	0.17(-0.04,0.38)
				Intervention 1	Control	177	178	None	a	Messages understandable (UE)	0.09(-0.12,0.29)
				Intervention 1	Control	177	178	None	a	Messages useful (UE)	0.21(-0.00,0.41)
				Intervention 1	Control	177	178	None	a	Overall rating (UE)	0.26(0.05,0.47)
Webber(2010)	Overweight and Obesity	Intervention 1: Goals & planning, Feedback & monitoring, Social support, Shaping knowledge, Comparison of outcomes Control: Feedback & monitoring, Shaping knowledge	Intervention 1: enriched information environment Control: enriched information environment	Intervention 1	Control	34	36	GP, SS, CO	None	Number diaries completed (U)	0.31(-0.17,0.78)	N	NA	NA
				Intervention 1	Control	34	36	GP, SS, CO	None	Number of posts (U)	0.10(-0.36,0.57)
				Intervention 1	Control	34	36	GP, SS, CO	None	Number website visits (U)	0.24(-0.23,0.71)
West(2016)	Overweight and Obesity	Intervention 1: Goals & Planning, Feedback & monitoring, Social Support, Shaping knowledge, Comparison of outcomes, Self-belief Control: Goals & Planning, Feedback & monitoring, Social Support, Shaping knowledge	Intervention 1: enriched information environment, scheduled contact with advisor, peer-to-peer access, email Control: enriched information environment, scheduled contact with advisor, peer-to-peer access, email	Intervention 1	Control	199	199	CO, SB	None	Monitored PA (U)	-0.19(-0.38,0.01)	Y	NA	NA
				Intervention 1	Control	199	199	CO, SB	None	Monitored body weight (U)	-0.12(-0.32,0.07)
				Intervention 1	Control	199	199	CO, SB	None	Monitored diet intake (U)	-0.11(-0.31,0.09)
				Intervention 1	Control	199	199	CO, SB	None	Weight group chats (U)	-0.03(-0.23,0.17)
West(2020)	Overweight and Obesity	Intervention 1: Goals & planning, Feedback & self-monitoring, Social support, Shaping knowledge, Repetition & substitution, Reward & threat, Scheduled consequences Control: Goals & planning, Feedback & self-monitoring, Social support, Shaping knowledge, Repetition & substitution	Intervention 1: enriched information environment, scheduled contact with advisor, peer-to-peer access, email Control: enriched information environment, scheduled contact with advisor, peer-to-peer access, email	Intervention 1	Control	206	212	RT, SC	None	Attend weekly chats (U)	0.44(0.15,0.74)	Y	NA	Y
				Intervention 1	Control	206	212	RT, SC	None	No. chat sessions attended (U)	0.34(0.08,0.59)
				Intervention 1	Control	206	212	RT, SC	None	No. days reported diet (U)	0.69(0.43,0.95)
				Intervention 1	Control	206	212	RT, SC	None	No. days reported physical activity (U)	0.67(0.41,0.93)
				Intervention 1	Control	206	212	RT, SC	None	No. days reported weight (U)	0.91(0.64,1.17)
				Intervention 1	Control	206	212	RT, SC	None	Recorded diet daily (U)	0.66(0.36,0.97)
				Intervention 1	Control	206	212	RT, SC	None	Recorded physical activity daily (U)	0.63(0.33,0.94)
				Intervention 1	Control	206	212	RT, SC	None	Recorded weight daily (U)	0.75(0.45,1.05)

## Sheet: Physical Activity
				Comparison arms included		N per arm						Health Outcomes (Y= positive effect, N= no or negative effect, NA= Not applicable)
Study	Targeted Health Risk Factor	BCTs identified	Design features identified	Intervention	Comparison	Intervention	Comparison	Unique BCTs compared	Unique Functions compared	Outcome measured (Use=U), (User Experienece=UE)	Effect size	Overweight and Obesity	Nurition	Physical Activity
Alley(2014)	Physical Activity	Intervention 1: Feedback & monitoring Control: Feedback & monitoring	Intervention 1: enriched information environment Control: Nil	Intervention 1	Control	20	17	None	a	% of time fixating on feedback section (U)	-0.67(-1.34,-0.01)	NA	NA	NA
				Intervention 1	Control	20	17	None	a	Sections completed (U)	9.17(6.98,11.35)
				Intervention 1	Control	20	17	None	a	% gaze duration on feedback area (UE)	-0.38(-1.04,0.27)
				Intervention 1	Control	20	17	None	a	Attention: Fixation-duration (min) (UE)	1.27(0.56,1.98)
				Intervention 1	Control	20	17	None	a	Attention: Focusing-duration (min) (UE)	1.51(0.78,2.24)
				Intervention 1	Control	20	17	None	a	Attention: Gaze duration (min) (UE)	1.81(1.05,2.58)
				Intervention 1	Control	20	17	None	a	Distraction: gaze-duration other areas (min) (UE)	1.78(1.01,2.54)
Alley(2016)	Physical Activity	Intervention 1: Goals & planning, Feedback & monitoring, Social support, Shaping knowledge Control: Goals & planning, Feedback & monitoring, Shaping knowledge	Intervention 1: scheduled contact with advisor, video conferencing Control: email	Intervention 1	Control	52	54	SS	e, g, k	Time on website (U)	0.31(-0.07,0.70)	NA	NA	Y
				Intervention 1	Control	52	54	SS	e, g, k	Program Satisfaction Score (UE)	excluded from analysis
				Intervention 1	Control	52	54	SS	e, g, k	Number of website visits (U)	excluded from analysis
Alley(2023)	Physical Activity	Intervention 1: Goals & planning, Feedback & monitoring, Shaping knowledge, Comparison of behavior, Associations Control: Goals & planning, Feedback & monitoring, Shaping knowledge, Comparison of behavior, Associations	Intervention 1: enriched information environment, automated tailored feedback, automated follow-up messages, email Control: enriched information environment, automated tailored feedback, automated follow-up messages, email	Intervention 1	Control	55	59	None	None	Usefulness of action plan (UE)	-0.41(-0.82,0.01)	NA	NA	Y
				Intervention 1	Control	55	59	None	None	Usefulness overall (UE)	-0.11(-0.63,0.41)
				Intervention 1	Control	55	59	None	None	Usefulness of library (UE)	-0.39(-0.80,0.02)
				Intervention 1	Control	78	96	None	None	System Usability Score (SUS) (UE)	0.57(0.27,0.88)
				Intervention 1	Control	78	96	None	None	Action plans completed (U)	-0.20(-0.55,0.15)
				Intervention 1	Control	78	96	None	None	Module completion (U)	0.23(-0.07,0.53)
				Intervention 1	Control	78	96	None	None	Plan views (U)	-0.25(-0.55,0.05)
				Intervention 1	Control	78	96	None	None	Time action plan (U)	0.24(-0.06,0.54)
				Intervention 1	Control	78	96	None	None	Time on plans (U)	-0.27(-0.57,0.03)
				Intervention 1	Control	78	96	None	None	Time on site (U)	0.09(-0.21,0.39)
				Intervention 1	Control	78	96	None	None	Time reading advice (U)	0.15(-0.15,0.45)
				Intervention 1	Control	78	96	None	None	Website visits (U)	0.11(-0.19,0.41)
Edney(2019-2020)	Physical Activity	Intervention 1: Goals & Planning, Monitoring & Feedback, Social Support, Comparison of behavior, Associations, Rewards & Threats Control: Goals & Planning, Monitoring & Feedback, Associations	Intervention 1: automated tailored feedback, automated follow-up messages, peer-to-peer access, email Control: automated tailored feedback, automated follow-up messages, email	Intervention 1	Control	141	160	SS, CB, RT	f	Access app (once a month) (U)	-0.03(-0.34,0.28)	NA	NA	Y
				Intervention 1	Control	141	160	SS, CB, RT	f	Number of days steps logged (U)	0.15(-0.09,0.39)
				Intervention 1	Control	141	160	SS, CB, RT	f	Step calendar use (U)	0.25(0.00,0.49)
				Intervention 1	Control	141	160	SS, CB, RT	f	Total app use (U)	0.77(0.52,1.02)
				Intervention 1	Control	141	160	SS, CB, RT	f	Daily active users (U)	0.29(-0.02,0.59)
				Intervention 1	Control	141	160	SS, CB, RT	f	Superuser (top quartile of users) (U)	excluded from analysis
Ellingson(2019)	Physical Activity	Intervention 1: Goals & Planning, Feedback & monitoring, Associations, Repetition & Substitution Control: Feedback & monitoring	Intervention 1: telephone Control: telephone	Intervention 1	Control	45	46	GP, FM, SS, As, RS	None	Check data (software or app) (U)	-0.06(-0.47,0.35)	NA	NA	Y
				Intervention 1	Control	45	46	GP, FM, SS, As, RS	None	Checkdata Fitbit (U)	0.16(-0.25,0.58)
				Intervention 1	Control	45	46	GP, FM, SS, As, RS	None	Wore Fitbit (U)	0.23(-0.18,0.64)
Fanning(2017)	Physical Activity	Intervention 1: Goals & planning, Feedback & monitoring, Shaping knowledge, Associations, Reward & threat Intervention 2: Goals & planning, Feedback & monitoring, Shaping knowledge, Associations Intervention 3: Goals & planning, Feedback & monitoring, Shaping knowledge, Associations, Reward & threat Control: Goals & planning, Feedback & monitoring, Shaping knowledge, Associations	Intervention 1: enriched information environment, automated tailored feedback, automated follow-up messages, email, SMS text messages Intervention 2: enriched information environment, automated tailored feedback, automated follow-up messages, email, SMS text messages Intervention 3: enriched information environment, automated tailored feedback, automated follow-up messages, email, SMS text messag…	Intervention 1	Control	23	27	RT	None	Usage rate (U)	0.18(-0.38,0.73)	NA	NA	N
				Intervention 2	Control	26	27	RT	None	Usage rate (U)	0.88(0.31,1.44)	NA	NA	N
				Intervention 3	Control	27	27	None	None	Usage rate (U)	0.32(-0.21,0.86)	NA	NA	N
Granet(2023)	Physical Activity	Intervention 1: Comparison of behavior, Repetition and substitution Control: Comparison of behavior, Repetition and substitution	Intervention 1: enriched information environment, scheduled contact with advisor, videoconferencing Control: enriched information environment, scheduled contact with advisor, videoconferencing	Intervention 1	Control	22	24	None	None	Adherence to sessions (U)	0.29(-0.29,0.87)	N	NA	Y
				Intervention 1	Control	22	24	None	None	Enjoyment (UE)	0.53(-0.43,1.50)
Guagliano(2019)	Physical Activity	Intervention 1: Goals & Planning, Feedback & monitoring, Social Support, Rewards & threat Control: Goals & Planning, Feedback & monitoring, Social Support, Rewards & threat	Intervention 1: enriched information environment Control: enriched information environment	Intervention 1	Control	8	6	None	None	Use of memory feature (U)	0.19(-0.87,1.25)	NA	NA	NA
				Intervention 1	Control	8	6	None	None	Easy to use (UE)	0.07(-0.99,1.13)
				Intervention 1	Control	8	6	None	None	Enjoyed the recipes (UE)	-0.38(-1.45,0.69)
				Intervention 1	Control	8	6	None	None	I enjoyed the city information (UE)	-0.59(-1.67,0.50)
				Intervention 1	Control	8	6	None	None	I enjoyed using it (UE)	-0.09(-1.15,0.96)
				Intervention 1	Control	8	6	None	None	I liked variability of challenges (UE)	0.00(-1.06,1.06)
				Intervention 1	Control	8	6	None	None	Logging steps was easy (UE)	0.24(-0.83,1.30)
				Intervention 1	Control	8	6	None	None	Resource page useful (UE)	-0.42(-1.49,0.65)
				Intervention 1	Control	8	6	None	None	Step converter useful (UE)	-0.94(-2.05,0.18)
				Intervention 1	Control	8	6	None	None	Step counter easy to use (UE)	0.44(-0.63,1.51)
				Intervention 1	Control	8	6	None	None	Step counter reliable (UE)	1.17(0.02,2.31)
				Intervention 1	Control	8	6	None	None	Website was appealing (UE)	-0.21(-1.27,0.85)
Kolt(2017)	Physical Activity	Intervention 1: Feedback & monitoring, Social support, Shaping knowledge Control: Feedback & monitoring, Shaping knowledge	Intervention 1: enriched information environment, peer-to-peer access Control: enriched information environment	Intervention 1	Control	105	108	SS	f	Days with step comment (U)	-0.10(-0.37,0.17)	NA	NA	N
				Intervention 1	Control	105	108	SS	f	Number of website visits/week (U)	0.69(0.41,0.96)
				Intervention 1	Control	105	108	SS	f	Time on website (U)	0.39(0.12,0.66)
				Intervention 1	Control	168	164	SS	f	Days with a step entry/week (U)	0.29(0.07,0.51)
				Intervention 2	Control	missing value	missing value	SS	f	Systems usability score (UE)	excluded from analysis
Kwan(2013)	Physical Activity	Intervention 1: Goals & Planning, Feedback & Monitoring, Social Support, Associations Control: Goals & Planning, Feedback & Monitoring, Social Support	Intervention 1: enriched information environment, access to an advisor to request advice, peer-to-peer access, email Control: enriched information environment, access to an advisor to request advice, peer-to-peer access	Intervention 1	Control	38	27	As	g	Logged in (1 time) (U)	-0.15(-0.88,0.58)	NA	NA	N
				Intervention 1	Control	38	27	As	g	Logged in (> 2 times) (U)	0.15(-0.58,0.88)
Liao(2020)	Physical Activity	Intervention 1: Feedback & monitoring, Social support, Shaping knowledge, Comparison of behavior, Rewards & threats Control: Feedback & monitoring, Comparison of behavior	Intervention 1: automated tailored feedback, peer-to-peer access Control: automated tailored feedback	Intervention 1	Control	69	80	SS, SK, RT	f	Days with step count (U)	0.73(0.32,1.14)	NA	NA	Y
				Intervention 1	Control	69	80	SS, SK, RT	f	Ease of use (UE)	1.39(0.95,1.83)
				Intervention 1	Control	69	80	SS, SK, RT	f	Enjoyment and Comfort (UE)	1.27(0.83,1.70)
				Intervention 1	Control	69	80	SS, SK, RT	f	Motivation of use (UE)	2.12(1.62,2.61)
				Intervention 1	Control	69	80	SS, SK, RT	f	Overall Acceptability (UE)	2.18(1.67,2.68)
				Intervention 1	Control	69	80	SS, SK, RT	f	Usefulness (UE)	1.85(1.38,2.33)
Mailey(2016)	Physical Activity	Intervention 1: Social support, Shaping knowledge Control: Social support, Shaping knowledge	Intervention 1: enriched information environment, peer-to-peer access, email Control: enriched information environment, peer-to-peer access, email	Intervention 1	Control	33	36	None	None	Number of logins (U)	0.15(-0.32,0.62)	NA	NA	Y
				Intervention 1	Control	33	36	None	None	Number of posts (U)	0.45(-0.03,0.93)
Newton Jnr(2014)	Physical Activity	Intervention 1: Goals & planning, Feedback & monitoring, Shaping knowledge, Associations Control: Goals & planning, Feedback & monitoring, Shaping knowledge	Intervention 1: enriched information environment, automated follow-up messages, SMS text messages Control: enriched information environment	Intervention 1	Control	1092	1176	As	c, i	Steps entered daily (U)	0.42(0.32,0.51)	N	Y	Y
Omran(2018)	Physical Activity	Intervention 1: Goals & planning, Feedback & monitoring, Shaping knowledge, Associations, Rewards & Threats Control: Goals & planning, Feedback & monitoring, Shaping knowledge, Associations	Intervention 1: enriched information environment, automated follow-up messages, email Control: enriched information environment, automated follow-up messages, email	Intervention 1	Control	34	35	RT	None	Used action planning tool (U)	0.96(0.37,1.55)	NA	NA	Y
Pischke(2022)	Physical Activity	Intervention 1: Goals & planning, Feedback & monitoring, Social support, Shaping knowledge, Comparison of behavior Control: Goals & planning, Feedback & monitoring, Social support, Shaping knowledge, Comparison of behavior	Intervention 1: automated tailored feedback, scheduled contact with advisor, peer-to-peer access Control: scheduled contact with advisor, peer-to-peer access	Intervention 1	Control	26	60	None	b	Used PA diary (U)	-0.36(-0.92,0.20)	NA	NA	Y
				Intervention 1	Control	26	60	None	b	Used exercise brochure (U)	-0.22(-0.74,0.30)
				Intervention 1	Control	26	60	None	b	Used the app (U)	0.70(0.11,1.28)
				Intervention 1	Control	26	60	None	b	App useful (UE)	0.39(-0.15,0.92)
				Intervention 1	Control	26	60	None	b	Brochure helpful (UE)	-0.10(-0.75,0.56)
				Intervention 1	Control	26	60	None	b	Program helpful (UE)	-0.49(-1.60,0.63)
				Intervention 1	Control	26	60	None	b	Webiste helpful (UE)	0.09(-0.69,0.87)
				Intervention 1	Control	26	60	None	b	Would recommend to others (UE)	-0.25(-1.27,0.77)
Schoeppe(2022)/ Vandelanotte(2021)	Physical Activity	Intervention 1: Goals & planning, Feedback & monitoring, Social support, Shaping knowledge, National consequences, Associations, Repetition and substitution, Rewards & threat, Self-belief Intervention 2: Goals & planning, Feedback & monitoring, Social support, Shaping knowledge, National consequences, Associations, Repetition and substitution, Rewards & threat, Self-belief Control: Shaping knowle…	Intervention 1: enriched information environment, automated tailored feedback, email, telephone Intervention 1: enriched information environment, automated tailored feedback, email, telephone Control: Nil	Intervention 1	Control	72	104	GP, FM, SS, NC, AS, RS, RT, SB	a, b, g, h	Time on website (U)	1.71(1.36,2.06)	NA	NA	N
				Intervention 1	Control	72	104	GP, FM, SS, NC, AS, RS, RT, SB	a, b, g, h	Website use per week (U)	0.69(0.27,1.11)
				Intervention 1	Control	72	104	GP, FM, SS, NC, AS, RS, RT, SB	a, b, g, h	Website visits (U)	1.28(0.95,1.61)
				Intervention 2	Control	83	104	GP, FM, SS, NC, AS, RS, RT, SB	a, b, g, h	Time on website (U)	1.25(0.93,1.56)	NA	NA	Y
				Intervention 2	Control	83	104	GP, FM, SS, NC, AS, RS, RT, SB	a, b, g, h	Website use per week (U)	0.58(0.16,0.99)
				Intervention 2	Control	83	104	GP, FM, SS, NC, AS, RS, RT, SB	a, b, g, h	Website visits (U)	1.52(1.19,1.85)
				Intervention 1	Control	55	77	GP, FM, SS, NC, AS, RS, RT, SB	a, b, g, h	Website usefulness: confidence (UE)	0.56(0.15,0.96)
				Intervention 1	Control	64	75	GP, FM, SS, NC, AS, RS, RT, SB	a, b, g, h	Website usefulness: increased support (UE)	0.29(-0.14,0.72)
				Intervention 1	Control	65	74	GP, FM, SS, NC, AS, RS, RT, SB	a, b, g, h	Website usefulness: helped plan (UE)	0.84(0.45,1.24)
				Intervention 1	Control	65	75	GP, FM, SS, NC, AS, RS, RT, SB	a, b, g, h	Website usefulness: overcame barriers (UE)	0.71(0.30,1.12)
				Intervention 1	Control	65	76	GP, FM, SS, NC, AS, RS, RT, SB	a, b, g, h	Website usefulness: helped motivation (UE)	0.94(0.54,1.34)
				Intervention 1	Control	67	48	GP, FM, SS, NC, AS, RS, RT, SB	a, b, g, h	Helped meet goals (UE)	0.79(0.32,1.25)
				Intervention 1	Control	68	46	GP, FM, SS, NC, AS, RS, RT, SB	a, b, g, h	Met expectations (UE)	0.53(0.10,0.96)
				Intervention 1	Control	68	47	GP, FM, SS, NC, AS, RS, RT, SB	a, b, g, h	Information was relevant (UE)	0.46(0.03,0.89)
				Intervention 1	Control	68	49	GP, FM, SS, NC, AS, RS, RT, SB	a, b, g, h	Used the information (UE)	1.25(0.74,1.77)
				Intervention 1	Control	69	40	GP, FM, SS, NC, AS, RS, RT, SB	a, b, g, h	Too many sessions (UE)	0.16(-0.47,0.78)
				Intervention 1	Control	69	45	GP, FM, SS, NC, AS, RS, RT, SB	a, b, g, h	Too much information (UE)	0.10(-0.54,0.74)
				Intervention 1	Control	69	46	GP, FM, SS, NC, AS, RS, RT, SB	a, b, g, h	Information was credible (UE)	0.24(-0.55,1.03)
				Intervention 1	Control	69	46	GP, FM, SS, NC, AS, RS, RT, SB	a, b, g, h	Information was interesting (UE)	0.81(0.34,1.27)
				Intervention 1	Control	69	47	GP, FM, SS, NC, AS, RS, RT, SB	a, b, g, h	Easy to understand (UE)	0.22(-0.68,1.13)
				Intervention 1	Control	69	47	GP, FM, SS, NC, AS, RS, RT, SB	a, b, g, h	Learnt new information (UE)	0.48(0.06,0.90)
				Intervention 1	Control	69	47	GP, FM, SS, NC, AS, RS, RT, SB	a, b, g, h	Systems usability score (UE)	excluded from analysis
				Intervention 2	Control	75	75	GP, FM, SS, NC, AS, RS, RT, SB	a, b, g, h	Website usefulness: increased support (UE)	0.38(-0.03,0.79)
				Intervention 2	Control	75	75	GP, FM, SS, NC, AS, RS, RT, SB	a, b, g, h	Website usefulness: overcame barriers (UE)	0.60(0.20,1.00)
				Intervention 2	Control	76	74	GP, FM, SS, NC, AS, RS, RT, SB	a, b, g, h	Website usefulness: helped plan (UE)	0.90(0.52,1.28)
				Intervention 2	Control	76	76	GP, FM, SS, NC, AS, RS, RT, SB	a, b, g, h	Website usefulness: helped motivation (UE)	0.87(0.49,1.26)
				Intervention 2	Control	76	77	GP, FM, SS, NC, AS, RS, RT, SB	a, b, g, h	Website usefulness: confidence (UE)	0.66(0.29,1.04)
				Intervention 2	Control	81	46	GP, FM, SS, NC, AS, RS, RT, SB	a, b, g, h	Met expectations (UE)	0.59(0.17,1.01)
				Intervention 2	Control	82	40	GP, FM, SS, NC, AS, RS, RT, SB	a, b, g, h	Too many sessions (UE)	0.45(-0.14,1.04)
				Intervention 2	Control	82	45	GP, FM, SS, NC, AS, RS, RT, SB	a, b, g, h	Too much information (UE)	0.28(-0.33,0.88)
				Intervention 2	Control	82	46	GP, FM, SS, NC, AS, RS, RT, SB	a, b, g, h	Information was credible (UE)	0.21(-0.54,0.97)
				Intervention 2	Control	82	46	GP, FM, SS, NC, AS, RS, RT, SB	a, b, g, h	Information was interesting (UE)	0.59(0.17,1.01)
				Intervention 2	Control	82	47	GP, FM, SS, NC, AS, RS, RT, SB	a, b, g, h	Easy to understand (UE)	0.32(-0.58,1.23)
				Intervention 2	Control	82	47	GP, FM, SS, NC, AS, RS, RT, SB	a, b, g, h	Information was relevant (UE)	0.37(-0.04,0.77)
				Intervention 2	Control	82	47	GP, FM, SS, NC, AS, RS, RT, SB	a, b, g, h	Learnt new information (UE)	0.41(0.01,0.81)
				Intervention 2	Control	82	48	GP, FM, SS, NC, AS, RS, RT, SB	a, b, g, h	Helped meet goals (UE)	0.84(0.39,1.30)
				Intervention 2	Control	82	49	GP, FM, SS, NC, AS, RS, RT, SB	a, b, g, h	Used the information (UE)	1.29(0.79,1.80)
				Intervention 2	Control	82	49	GP, FM, SS, NC, AS, RS, RT, SB	a, b, g, h	Systems usability score (UE)	excluded from analysis
Soetens(2014)/ Vandelanotte(2011)	Physical Activity	Intervention 1: Feedback & monitoring, Shaping Knowledge Intervention 2: Feedback & monitoring, Shaping Knowledge Control: Feedback & monitoring, Shaping Knowledge	Intervention 1: enriched information environment, automated tailored feedback Intervention 2: enriched information environment, automated tailored feedback Control: automated tailored feedback	Intervention 1	Control	120	116	None	a	Time spent on website (U)	0.66(0.39,0.92)	NA	NA	Y
				Intervention 2	Control	134	116	None	a	Time spent on website (U)	0.15(-0.10,0.40)	NA	NA	Y
				Intervention 1	Control	120	116	None	a	PA advice content acceptable (UE)	0.43(0.17,0.69)
				Intervention 1	Control	120	116	None	a	PA advice layout acceptable (UE)	0.40(0.14,0.66)
				Intervention 1	Control	120	116	None	a	Website Usability - Layout (UE)	0.20(-0.06,0.46)
				Intervention 1	Control	120	116	None	a	Website ease of use (UE)	0.00(-0.26,0.26)
				Intervention 2	Control	134	116	None	a	PA advice content acceptable (UE)	0.14(-0.11,0.39)
				Intervention 2	Control	134	116	None	a	PA advice layout acceptable (UE)	0.20(-0.05,0.45)
				Intervention 2	Control	134	116	None	a	Website Usability - Layout (UE)	0.20(-0.05,0.45)
				Intervention 2	Control	134	116	None	a	Website ease of use (UE)	0.00(-0.25,0.25)
Vandelanotte(2017)	Physical Activity	Intervention 1: Feedback & monitoring, Social support, Shaping knowledge Control: Feedback & monitoring, Shaping knowledge	Intervention 1: enriched information environment, peer-to-peer access Control: enriched information environment	Intervention 1	Control	80	144	None	a	Did not use discussion feature (U)	-0.27(-0.57,0.04)	Y	NA	Y
				Intervention 1	Control	80	144	None	a	Did not use goal feature (U)	-0.65(-1.02,-0.29)
				Intervention 1	Control	80	144	None	a	Did not use group challenges (U)	-0.46(-0.79,-0.13)
				Intervention 1	Control	80	144	None	a	Did not use library feature (U)	0.59(0.22,0.96)
				Intervention 1	Control	80	144	None	a	Did not use peer feature (U)	-0.39(-0.72,-0.05)
				Intervention 1	Control	80	144	None	a	Did not use step entry tool (U)	-0.24(-0.78,0.30)
				Intervention 1	Control	80	144	None	a	Did not use step progress (U)	-0.44(-0.96,0.08)
				Intervention 1	Control	697	565	None	a	Days with step comment (U)	0.11(0.00,0.22)
				Intervention 1	Control	697	565	None	a	Days with step entry (U)	-0.04(-0.15,0.07)
				Intervention 1	Control	697	565	None	a	Days with step entry comment/ wk (U)	0.12(0.01,0.23)
				Intervention 1	Control	697	565	None	a	Days with step entry/wk (U)	-0.04(-0.15,0.07)
				Intervention 1	Control	697	565	None	a	No. of visits (U)	0.18(0.07,0.29)
				Intervention 1	Control	697	565	None	a	Number of visits (U)	0.18(0.06,0.29)
				Intervention 1	Control	697	565	None	a	Time between first and last visits (U)	0.40(0.28,0.51)
				Intervention 1	Control	697	565	None	a	Time between step entries (U)	0.01(-0.11,0.12)
				Intervention 1	Control	697	565	None	a	Time on site (U)	-0.03(-0.14,0.08)
				Intervention 1	Control	697	565	None	a	Time to non-use attrition (U)	-0.00(-0.11,0.11)
				Intervention 1	Control	697	565	None	a	systems usability score (UE)	0.07(-0.04,0.18)
				Intervention 1	Control	697	565	None	a	Number using the website (U)	excluded from analysis
Vandelanotte(2018)	Physical Activity	Intervention 1: Goals & planning, Feedback & monitoring, Social support, Shaping knowledge, Associations, Repetition & substitution, Self-belief Control: Goals & planning, Feedback & monitoring, Social support, Shaping knowledge, Associations, Repetition & substitution, Self-belief	Intervention 1: enriched information environment, automated follow-up messages, email Control: enriched information environment, automated follow-up messages, email	Intervention 1	Control	78	46	None	None	Used the website (1/week) (U)	0.48(0.06,0.90)	N	NA	Y
				Intervention 1	Control	78	46	None	None	Viewed all advice (U)	0.58(0.16,0.99)
				Intervention 1	Control	121	122	None	None	Completed Module 1 (U)	-0.20(-0.58,0.17)
				Intervention 1	Control	121	122	None	None	Completed Module 2 (U)	0.21(-0.09,0.51)
				Intervention 1	Control	121	122	None	None	Completed Module 3 (U)	0.45(0.16,0.73)
				Intervention 1	Control	121	122	None	None	Completed Module 7 (U)	0.57(0.24,0.90)
				Intervention 1	Control	121	122	None	None	Completed Module 8 (U)	0.46(0.10,0.82)
				Intervention 1	Control	121	122	None	None	Completed module 4 (U)	0.72(0.42,1.02)
				Intervention 1	Control	121	122	None	None	Completed module 5 (U)	0.78(0.47,1.09)
				Intervention 1	Control	121	122	None	None	Completed module 6 (U)	0.72(0.40,1.04)
				Intervention 1	Control	121	122	None	None	Number of modules completed (U)	0.53(0.28,0.79)
				Intervention 1	Control	78	46	None	None	Advice was credible (UE)	0.28(-0.27,0.82)
				Intervention 1	Control	78	46	None	None	Changed opinion about being active (UE)	0.43(-0.00,0.86)
				Intervention 1	Control	78	46	None	None	Helped me reach my goals (UE)	0.22(-0.18,0.63)
				Intervention 1	Control	78	46	None	None	Liked the presentation (UE)	0.22(-0.20,0.64)
				Intervention 1	Control	78	46	None	None	Shared the advice with others (UE)	1.31(0.17,2.44)
				Intervention 1	Control	78	46	None	None	Taught me something new (UE)	0.54(0.13,0.96)
				Intervention 1	Control	78	46	None	None	Too many questions to access advice (UE)	0.58(0.16,0.99)
				Intervention 1	Control	78	46	None	None	Too much advice per module (UE)	-0.11(-0.68,0.47)
				Intervention 1	Control	78	46	None	None	Website is easy to use (UE)	0.44(-0.03,0.90)
				Intervention 1	Control	78	46	None	None	Would continue to use website (UE)	0.60(0.15,1.05)
Wang(2015)	Physical Activity	Intervention 1: Goals & planning, Feedback & Monitoring, Associations Control: Goals & planning, Feedback & Monitoring	Intervention 1: automated follow-up messages, SMS text messages Control: Nil	Intervention 1	Control	33	34	As	c, i	Viewed steps taken often (U)	-0.83(-1.60,-0.06)	NA	NA	N
				Intervention 1	Control	33	34	As	c, i	Viewed distance travelled often (U)	-0.38(-0.94,0.17)

## Sheet: Nutrition
				Comparison arms included		N per arm						Health Outcomes (Y= positive effect, N= no or negative effect, NA= Not applicable)
Study	Targeted Health Risk Factor	BCTs identified	Design features identified	Intervention	Comparison	Intervention	Comparison	Unique BCTs compared	Unique design features compared	Outcomes measured (Use=U), (User Experienece=UE)	Effect size	Overweight and Obesity	Nurition	Physical Activity
Couper(2010)	Nutrition	Intervention 1: Feedback & Monitoring, Social Support, Shaping Knowledge, Associations Intervention 2: Feedback & Monitoring, Shaping Knowledge, Associations Control: Feedback & Monitoring, Shaping Knowledge, Associations	Intervention 1: enriched information environment, automated follow-up messages, scheduled contact with advisor, emails Intervention 2: enriched information environment, automated follow-up messages, emails Control: enriched information environment, automated follow-up messages, emails	Intervention 1	Control	838	836	SS	e	Number features accessed (U)	0.20(0.11,0.30)	NA	NA	NA
				Intervention 1	Control	838	836	SS	e	Time spent on website (U)	0.36(0.27,0.46)
				Intervention 2	Control	839	836	None	None	Number features accessed (U)	0.19(0.10,0.29)
				Intervention 2	Control	839	836	None	None	Time spent on website (U)	0.30(0.20,0.39)	NA	NA	NA
Haslam(2023)	Nutrition	Intervention 1: Goals & Planning, Feedback & Monitoring, Shaping knowledge, Associations Control: Goals & Planning, Feedback & Monitoring, Shaping knowledge, Associations	Intervention 1: enriched information environment, automated tailored feedback, scheduled contact with advisor, email, SMS text messages, videoconferencing Control: enriched information environment, automated tailored feedback, email, SMS text messages	Intervention 1	Control	35	46	None	e, k	Satisfaction website theme (UE)	0.19(-0.30,0.68)	NA	N	NA
				Intervention 1	Control	35	48	None	e, k	Satisfaction with goal tracking (UE)	0.32(-0.17,0.80)
				Intervention 1	Control	35	48	None	e, k	Satisfaction with goals (UE)	0.82(0.29,1.34)
				Intervention 1	Control	50	56	None	e, k	Satisfaction with feedback report (UE)	0.46(-0.07,0.98)
				Intervention 1	Control	86	111	None	e, k	Satisfaction with program (UE)	0.00(-0.31,0.31)
Nour(2019)	Nutrition	Intervention 1: Goals & Planning, Monitoring & Feedback, Social Support, Shaping knowledge, Comparison of behavior, Associations, Repetition & substitution, Reward & Threat, Identity Intervention 2: Goals & Planning, Monitoring & Feedback, Social Support, Shaping knowledge, Comparison of behavior, Associations, Repetition & substitution, Reward & Threat, Identity Intervention 3: Goals & Planning,…	Intervention 1: enriched information environment, automated tailored feedback, automated follow-up messages, access to an advisor to request advice, peer-to-peer access, SMS text messages Intervention 2: enriched information environment, automated tailored feedback, automated follow-up messages, access to an advisor to request advice, peer-to-peer access, SMS text messages Intervention 3: enriche…	Intervention 3	Control	9	14	RT	None	Logged intake (U)	-0.46(-1.31,0.39)	NA	N	NA
				Intervention 3	Control	9	14	RT	None	Number of logins (U)	-0.33(-1.18,0.51)
				Intervention 1	Control	11	14	SS, CB, RT, I	a, b, i	Logged intake (U)	0.39(-0.41,1.19)	NA	N	NA
				Intervention 1	Control	11	14	SS, CB, RT, I	a, b, i	Number of logins (U)	0.00(-0.79,0.79)
				Intervention 2	Control	13	14	SS, CB, RT, I	d, f	Logged intake (U)	0.00(-0.75,0.75)	NA	N	NA
				Intervention 2	Control	13	14	SS, CB, RT, I	d, f	Number of logins (U)	-0.11(-0.86,0.65)
